# Supplementary material for: Effects of 5-Aminolevulinic Acid Supplementation on Gas Production, Fermentation Characteristics, and Bacterial Community Profiles In Vitro
Source: Microorganisms. 2024 Sep 9;12(9):1867. doi: 10.3390/microorganisms12091867 (PMC11433865; doi:10.3390/microorganisms12091867)
Supplement: Supplementary file 1 [file microorganisms-12-01867-s001.zip]

Archive with 1 entries (1 files):
- microorganisms-3174847-supplementary.pdf
